# Supplementary material for: Association between Expression Quantitative Trait Loci and Metabolic Traits in Two Korean Populations
Source: PLoS One. 2014 Dec 10;9(12):e114128. doi: 10.1371/journal.pone.0114128 (PMC4262412; doi:10.1371/journal.pone.0114128)
Supplement: S1 Table — The all associated eQTLs in both Ansan and Ansung. (XLSX) [file pone.0114128.s002.xlsx]

## Sheet: Sheet2
CHR	SNP	LD_block	BP	MAF	A1	Ansan				Ansung				Meta-analysis
						Beta	SE	P		Beta	SE	P		Beta	P	Q	I	FDR	BONF
Fasting glucose (GLU0)
11	rs1535	BL035	61354548	0.3071	G	-0.9971	0.2257	1.028e-05		-0.8708	0.2607	0.0008447		-0.943	3.27e-08	0.7142	0	0.000402166	0.000838166
11	rs174574	BL035	61356918	0.307	A	-1.02	0.2259	6.564e-06		-0.8298	0.2612	0.001503		-0.9386	3.944e-08	0.5818	0	0.000402166	0.00101093
11	rs174570	BL035	61353788	0.3094	T	-0.9864	0.2245	1.142e-05		-0.8455	0.2585	0.001085		-0.9258	4.707e-08	0.6807	0	0.000402166	0.0012065
11	rs174576	BL035	61360086	0.3057	A	-1.05	0.2276	4.067e-06		-0.7461	0.2624	0.004488		-0.9195	8.887e-08	0.3816	0	0.000464224	0.00227792
11	rs174535	BL035	61307932	0.3218	C	-0.925	0.2199	2.641e-05		-0.7944	0.2522	0.001648		-0.8686	1.601e-07	0.6963	0	0.000464224	0.00410368
11	rs174536	BL035	61308503	0.3218	C	-0.925	0.2199	2.641e-05		-0.7944	0.2522	0.001648		-0.8686	1.601e-07	0.6963	0	0.000464224	0.00410368
11	rs102275	BL035	61314379	0.3218	C	-0.925	0.2199	2.641e-05		-0.7944	0.2522	0.001648		-0.8686	1.601e-07	0.6963	0	0.000464224	0.00410368
11	rs174538	BL035	61316657	0.3218	A	-0.925	0.2199	2.641e-05		-0.7944	0.2522	0.001648		-0.8686	1.601e-07	0.6963	0	0.000464224	0.00410368
11	rs174546	BL035	61326406	0.3219	T	-0.9235	0.2199	2.735e-05		-0.7951	0.2522	0.001634		-0.868	1.63e-07	0.7012	0	0.000464224	0.00417802
11	rs174550	BL035	61328054	0.3195	C	-0.905	0.221	4.304e-05		-0.8085	0.253	0.001407		-0.8632	2.144e-07	0.7739	0	0.000499591	0.0054955
11	rs174556	BL035	61337211	0.3195	T	-0.905	0.221	4.304e-05		-0.8085	0.253	0.001407		-0.8632	2.144e-07	0.7739	0	0.000499591	0.0054955
11	rs174547	BL035	61327359	0.322	C	-0.9044	0.2198	3.954e-05		-0.7757	0.2521	0.002106		-0.8488	3e-07	0.7004	0	0.000619562	0.0076896
11	rs174549	BL035	61327958	0.3191	A	-0.8858	0.2207	6.067e-05		-0.7998	0.253	0.001588		-0.8486	3.35e-07	0.7978	0	0.000619562	0.00858672
11	rs174548	BL035	61327924	0.3191	G	-0.8844	0.2205	6.179e-05		-0.7998	0.253	0.001588		-0.8479	3.384e-07	0.801	0	0.000619562	0.00867387
11	rs174534	BL035	61306034	0.3258	C	-0.8942	0.2198	4.848e-05		-0.7263	0.2503	0.00373		-0.8211	6.641e-07	0.6142	0	0.00113481	0.0170222
11	rs4246215	BL035	61320875	0.3128	T	-0.9154	0.2265	5.411e-05		-0.7507	0.2592	0.0038		-0.8441	7.458e-07	0.6323	0	0.00119477	0.0191163
6	rs463302	BL018	33352694	0.09356	C	1.254	0.3742	0.0008141		1.453	0.4009	0.0002935		1.3467	8.53e-07	0.7167	0	0.00128612	0.0218641
6	rs9277965	BL018	33364375	0.08591	A	1.357	0.3915	0.0005323		1.321	0.4178	0.00158		1.3402	2.716e-06	0.9499	0	0.00386758	0.0696165
6	rs458679	BL018	33350470	0.0696	C	1.251	0.4223	0.003062		1.647	0.453	0.0002802		1.4351	3.384e-06	0.5225	0	0.00456519	0.0867387
6	rs463749	BL018	33346940	0.06957	T	1.161	0.4253	0.006374		1.634	0.454	0.0003232		1.3821	8.475e-06	0.4471	0	0.00987415	0.217231
6	rs465658	BL018	33347883	0.06957	G	1.161	0.4253	0.006374		1.634	0.454	0.0003232		1.3821	8.475e-06	0.4471	0	0.00987415	0.217231
6	rs464921	BL018	33348484	0.06957	G	1.161	0.4253	0.006374		1.634	0.454	0.0003232		1.3821	8.475e-06	0.4471	0	0.00987415	0.217231
6	rs3002007	-	56726719	0.0138	T	2.551	0.9107	0.005125		3.403	1.007	0.0007368		2.9343	1.397e-05	0.5303	0	0.0155687	0.358079
11	rs2072114	BL035	61361791	0.2315	G	-0.8982	0.2481	0.0002989		-0.6326	0.2816	0.02476		-0.7821	2.652e-05	0.4791	0	0.0283234	0.679761
6	rs3445	BL018	33354496	0.0688	A	1.162	0.4267	0.006494		1.465	0.4553	0.001309		1.3037	2.823e-05	0.6273	0	0.0289437	0.723591
1	rs1431985	-	212214869	0.4499	A	-0.6688	0.2141	0.0018		-0.6199	0.2374	0.009067		-0.6469	4.731e-05	0.8784	0	0.0466404	1
20	rs2868362	BL061	43953050	0.4716	A	-0.473	0.2233	0.03425		-0.7931	0.242	0.001062		-0.6202	0.0001573	0.331	0	0.130062	1
20	rs3746497	BL061	43943139	0.4704	A	-0.4268	0.2127	0.04481		-0.7737	0.2335	0.0009325		-0.5841	0.0002034	0.2721	17.1	0.157986	1
20	rs6130908	-	43789236	0.08904	T	0.9483	0.3741	0.0113		1.13	0.4251	0.007914		1.0276	0.0002531	0.7483	0	0.190808	1
20	rs6094224	BL061	43948466	0.4722	C	-0.4185	0.2131	0.04965		-0.7578	0.2344	0.001239		-0.572	0.0002858	0.2841	12.83	0.20349	1
6	rs4640889	-	56713291	0.01619	A	2.269	0.8719	0.009297		2.374	0.9584	0.01329		2.3165	0.0003283	0.9354	0	0.220618	1
9	rs2641989	-	542379	0.1456	C	0.6439	0.2956	0.02945		0.97	0.3324	0.003542		0.7879	0.0003611	0.4635	0	0.220618	1
17	rs234832	-	30206934	0.2372	T	-0.7313	0.2546	0.004096		-0.5363	0.273	0.04954		-0.6406	0.0005808	0.6014	0	0.303585	1
12	rs3810787	-	41006535	0.04736	A	1.154	0.5139	0.02481		1.213	0.5141	0.01835		1.1835	0.001129	0.9353	0	0.475019	1
5	rs11167542	BL014	150740475	0.4534	A	0.4369	0.2105	0.038		0.5833	0.237	0.01389		0.5015	0.001441	0.6442	0	0.559632	1
15	rs2270131	-	89153931	0.1383	A	-0.737	0.3154	0.01949		-0.7482	0.3512	0.03322		-0.742	0.001567	0.9811	0	0.582106	1
3	rs9814961	BL012	47992621	0.2831	G	-0.4947	0.2376	0.03741		-0.6258	0.2617	0.01685		-0.5539	0.001639	0.7107	0	0.5874	1
3	rs7426976	-	47997577	0.2831	A	-0.4947	0.2376	0.03741		-0.6258	0.2617	0.01685		-0.5539	0.001639	0.7107	0	0.5874	1
3	rs2166770	BL012	47980677	0.2833	C	-0.4833	0.2374	0.04189		-0.6233	0.2617	0.01729		-0.5465	0.001883	0.6919	0	0.615168	1
5	rs6579862	BL014	150741910	0.4557	G	0.4342	0.2107	0.03941		0.5502	0.2367	0.02018		0.4855	0.002037	0.7143	0	0.617121	1
5	rs6875014	BL014	150734538	0.4558	A	0.4342	0.2107	0.03941		0.5502	0.2368	0.0202		0.4855	0.002042	0.7144	0	0.617121	1
3	rs2053767	BL012	47974678	0.2843	G	-0.4676	0.2368	0.0484		-0.6208	0.261	0.01743		-0.5368	0.002208	0.6638	0	0.617121	1
9	rs7850528	-	94248813	0.1278	G	-0.7067	0.3206	0.02757		-0.7345	0.3488	0.03531		-0.7194	0.002304	0.9532	0	0.617121	1
3	rs319690	BL012	47902488	0.2846	C	-0.4821	0.2367	0.04176		-0.5938	0.2606	0.02274		-0.5326	0.002368	0.751	0	0.617121	1
3	rs319685	BL012	47906988	0.2847	A	-0.4814	0.2367	0.04201		-0.5938	0.2606	0.02274		-0.5322	0.002386	0.7495	0	0.617121	1
3	rs319684	BL012	47907278	0.2847	T	-0.4814	0.2367	0.04201		-0.5938	0.2606	0.02274		-0.5322	0.002386	0.7495	0	0.617121	1
3	rs184388	BL012	47914630	0.2846	A	-0.4814	0.2367	0.04201		-0.5938	0.2606	0.02274		-0.5322	0.002386	0.7495	0	0.617121	1
6	rs2073525	BL018	33398803	0.344	G	0.5405	0.2422	0.02572		0.551	0.2687	0.04042		0.5452	0.002441	0.9768	0	0.617121	1
3	rs777015	BL012	47912076	0.2849	G	-0.4817	0.2364	0.04165		-0.5855	0.2604	0.02462		-0.5286	0.002528	0.7679	0	0.617121	1
3	rs7653368	BL012	47960365	0.2849	T	-0.4755	0.2363	0.04422		-0.5895	0.2606	0.02376		-0.5269	0.002611	0.7459	0	0.625469	1
9	rs10761150	-	94046228	0.1285	C	-0.676	0.3196	0.03448		-0.7298	0.3486	0.03637		-0.7006	0.002941	0.9094	0	0.651129	1
2	rs16863916	-	223165437	0.07809	T	0.8501	0.391	0.02974		0.8916	0.4402	0.04292		0.8684	0.002972	0.9438	0	0.651129	1
15	rs8042012	BL049	77966902	0.4755	C	0.4204	0.2102	0.04555		0.508	0.2325	0.02899		0.4598	0.003189	0.7799	0	0.651129	1
15	rs2586183	BL049	77967161	0.4756	T	0.4204	0.2102	0.04555		0.508	0.2325	0.02899		0.4598	0.003189	0.7799	0	0.651129	1
2	rs895638	-	223225008	0.07793	A	0.826	0.3898	0.03416		0.9036	0.4397	0.03994		0.8601	0.003189	0.8949	0	0.651129	1
3	rs11130143	BL011	47631437	0.2901	C	-0.5011	0.2347	0.03284		-0.5218	0.2584	0.04352		-0.5105	0.003302	0.9527	0	0.651129	1
3	rs7621236	BL011	47663171	0.2901	C	-0.5011	0.2347	0.03284		-0.5218	0.2584	0.04352		-0.5105	0.003302	0.9527	0	0.651129	1
3	rs7624474	BL011	47664280	0.2901	C	-0.5011	0.2347	0.03284		-0.5218	0.2584	0.04352		-0.5105	0.003302	0.9527	0	0.651129	1
3	rs11130146	BL011	47682816	0.2901	C	-0.5011	0.2347	0.03284		-0.5218	0.2584	0.04352		-0.5105	0.003302	0.9527	0	0.651129	1
3	rs17079785	BL011	47759654	0.2901	T	-0.5011	0.2347	0.03284		-0.5218	0.2584	0.04352		-0.5105	0.003302	0.9527	0	0.651129	1
3	rs4274776	BL011	47622362	0.2903	G	-0.4872	0.2345	0.03779		-0.5197	0.2582	0.04421		-0.5019	0.003838	0.9258	0	0.677862	1
9	rs1891731	-	129349017	0.4362	G	0.4681	0.2252	0.0377		0.4831	0.2458	0.04944		0.4749	0.004232	0.9641	0	0.682743	1
3	rs1486915	BL012	47797547	0.2875	C	-0.4759	0.2354	0.04333		-0.5189	0.2592	0.04537		-0.4953	0.004476	0.9023	0	0.682743	1
3	rs3772399	BL012	47842731	0.2875	C	-0.4759	0.2354	0.04333		-0.5189	0.2592	0.04537		-0.4953	0.004476	0.9023	0	0.682743	1
9	rs3802364	-	129206778	0.4025	C	0.4441	0.2255	0.04897		0.515	0.2507	0.04001		0.4758	0.00454	0.8335	0	0.682743	1
9	rs2293967	BL028	130631193	0.05292	A	0.8954	0.4559	0.04961		1.078	0.5236	0.03961		0.9741	0.004609	0.7925	0	0.682743	1
Serum Albumin (ALB)
19	rs2280401	-	54691821	0.1662	A	0.03022	0.009064	0.0008634		0.02197	0.008043	0.006339		0.0256	2.081e-05	0.496	0	0.533402	0.533402
2	rs780092	BL009	27596658	0.3254	G	-0.01789	0.007336	0.01478		-0.02023	0.006333	0.001414		-0.0192	6.031e-05	0.8092	0	0.657973	1
8	rs10435613	-	67460522	0.1661	T	0.02743	0.009073	0.002516		0.02092	0.008035	0.009248		0.0238	7.701e-05	0.5912	0	0.657973	1
1	rs2092324	-	15605981	0.2478	G	0.02115	0.007715	0.006141		0.01895	0.006976	0.006627		0.0199	0.0001164	0.8325	0	0.745891	1
2	rs1260333	BL009	27602128	0.466	G	-0.0182	0.006901	0.008374		-0.01601	0.00604	0.008055		-0.017	0.0001903	0.8113	0	0.882298	1
22	rs132863	-	43943091	0.4265	A	0.01812	0.007242	0.01239		0.0168	0.00648	0.009555		0.0174	0.0003176	0.892	0	0.882298	1
7	rs13233571	BL021	72609167	0.1013	T	-0.02372	0.01144	0.03829		-0.02786	0.009917	0.004994		-0.0261	0.0004998	0.7845	0	0.882298	1
7	rs2240466	BL021	72494205	0.103	A	-0.02244	0.01128	0.04666		-0.02829	0.009902	0.0043		-0.0257	0.0005412	0.6967	0	0.882298	1
7	rs1178979	BL021	72494366	0.103	C	-0.02244	0.01128	0.04666		-0.02829	0.009902	0.0043		-0.0257	0.0005412	0.6967	0	0.882298	1
7	rs714052	BL021	72502805	0.103	G	-0.02233	0.01128	0.04778		-0.02825	0.009901	0.00435		-0.0257	0.00056	0.6933	0	0.882298	1
14	rs8007336	-	24357064	0.3503	T	-0.01819	0.007297	0.0127		-0.01532	0.006566	0.0197		-0.0166	0.0006693	0.77	0	0.882298	1
10	rs17553401	BL031	97497463	0.05941	G	0.035	0.01433	0.01467		0.03048	0.0129	0.01819		0.0325	0.0006985	0.8147	0	0.882298	1
20	rs6082361	-	21194620	0.3278	C	0.01827	0.007412	0.01374		0.01495	0.006388	0.01933		0.0164	0.0007196	0.7344	0	0.882298	1
17	rs1880756	-	41182437	0.3177	T	0.01724	0.007314	0.01847		0.01549	0.006392	0.01542		0.0162	0.000736	0.857	0	0.882298	1
8	rs2736311	-	11289580	0.02844	T	0.05027	0.01968	0.01067		0.04082	0.01852	0.02762		0.0453	0.0007917	0.7266	0	0.882298	1
2	rs4247179	-	242234289	0.1589	C	-0.02133	0.009247	0.02112		-0.01824	0.00803	0.02317		-0.0196	0.001249	0.8008	0	0.956764	1
7	rs10255204	-	1898618	0.3871	T	-0.01615	0.006941	0.02006		-0.0129	0.006099	0.03456		-0.0143	0.00178	0.725	0	0.956764	1
7	rs10800	-	56115083	0.3556	G	-0.01494	0.007405	0.04372		-0.01525	0.006596	0.0208		-0.0151	0.002152	0.9751	0	0.956764	1
8	rs6651308	BL027	67531288	0.1927	A	0.01835	0.008545	0.03182		0.0166	0.007559	0.02818		0.0174	0.002157	0.8781	0	0.956764	1
10	rs3176895	BL031	97504178	0.05605	T	0.02921	0.01461	0.04565		0.02993	0.01298	0.0212		0.0296	0.002275	0.9706	0	0.956764	1
20	rs6062375	BL062	60963981	0.08132	C	0.02566	0.01275	0.04428		0.02362	0.01062	0.02622		0.0245	0.002727	0.9022	0	0.956764	1
11	rs7117443	-	69857933	0.1725	A	0.01897	0.008672	0.02878		0.01625	0.007919	0.04031		0.0175	0.002786	0.8168	0	0.956764	1
7	rs41632	-	120230421	0.3786	C	-0.01578	0.007129	0.02693		-0.01264	0.006262	0.04365		-0.014	0.002908	0.7407	0	0.956764	1
20	rs2294996	BL062	60959230	0.0801	C	0.02601	0.0127	0.04063		0.02255	0.01064	0.0342		0.024	0.003284	0.8346	0	0.956764	1
14	rs8013713	-	54911005	0.3339	A	-0.01462	0.007355	0.04698		-0.01367	0.006354	0.0315		-0.0141	0.003417	0.9221	0	0.956764	1
11	rs687660	-	69789180	0.1769	A	0.01826	0.008613	0.03402		0.01601	0.007911	0.04301		0.017	0.003449	0.8474	0	0.956764	1
8	rs9643582	BL027	67546579	0.1924	C	0.0173	0.008563	0.04342		0.0159	0.007561	0.03553		0.0165	0.003573	0.9025	0	0.956764	1
20	rs3765465	BL062	60956094	0.08013	T	0.02527	0.01269	0.04646		0.02271	0.01065	0.03302		0.0238	0.003574	0.8772	0	0.956764	1
10	rs1891536	-	97581287	0.05593	G	0.02887	0.0146	0.04801		0.02779	0.01301	0.03279		0.0283	0.003611	0.956	0	0.956764	1
7	rs17133842	-	50509976	0.03775	C	0.03512	0.01791	0.04992		0.03423	0.01602	0.03272		0.0346	0.003733	0.9705	0	0.956764	1
8	rs2719008	BL027	67546338	0.427	G	-0.0138	0.006763	0.0414		-0.01195	0.006054	0.04848		-0.0128	0.00463	0.8385	0	0.956764	1
Blood urea nitrogen (BUN)
17	rs6505265	-	27196693	0.1596	G	0.2457	0.08322	0.003167		0.3271	0.09766	0.0008185		0.2799	9.89e-06	0.5258	0	0.0917882	0.2535
17	rs9906443	BL052	27209678	0.1656	C	0.2269	0.08184	0.005594		0.3013	0.09445	0.001437		0.2588	2.86e-05	0.5516	0	0.0917882	0.733075
2	rs1110839	BL010	113710887	0.3404	G	0.1887	0.06769	0.005333		0.2501	0.07902	0.001563		0.2147	2.964e-05	0.5551	0	0.0917882	0.759732
2	rs4849179	BL010	113701641	0.3485	T	0.1852	0.06515	0.004494		0.2318	0.07547	0.002146		0.2051	3.199e-05	0.6402	0	0.0917882	0.819968
2	rs11123170	BL010	113695411	0.3489	G	0.1853	0.06503	0.004409		0.2313	0.07558	0.002223		0.2049	3.239e-05	0.6445	0	0.0917882	0.83022
17	rs8070554	BL052	27240981	0.1657	A	0.2249	0.08188	0.006038		0.2984	0.09446	0.001599		0.2564	3.404e-05	0.5566	0	0.0917882	0.872513
17	rs8079471	BL052	27242430	0.1657	C	0.2249	0.08188	0.006038		0.2984	0.09446	0.001599		0.2564	3.404e-05	0.5566	0	0.0917882	0.872513
2	rs902696	BL010	113671350	0.3411	A	0.1775	0.06694	0.008034		0.2553	0.07834	0.001132		0.2103	3.581e-05	0.4502	0	0.0917882	0.917882
17	rs8068049	BL052	27207970	0.1561	T	0.2418	0.08419	0.0041		0.2894	0.09816	0.003219		0.262	4.141e-05	0.7128	0	0.0944326	1
17	rs7209493	BL052	27221436	0.1656	A	0.2195	0.08187	0.007363		0.2966	0.09439	0.00169		0.2526	4.421e-05	0.5372	0	0.0944326	1
2	rs12620738	BL010	113680210	0.3411	C	0.1668	0.06688	0.01266		0.2601	0.07806	0.0008732		0.2063	4.868e-05	0.3641	0	0.095982	1
2	rs2863243	BL010	113705738	0.3426	G	0.1786	0.06487	0.005931		0.2242	0.07504	0.002835		0.1981	5.42e-05	0.6457	0	0.0992325	1
2	rs1491586	-	113719949	0.2459	G	0.1648	0.07541	0.02888		0.3058	0.0856	0.0003599		0.2264	6.299e-05	0.2165	34.54	0.107637	1
2	rs3748916	BL010	113700504	0.3534	C	0.1752	0.0646	0.006708		0.2208	0.07475	0.003155		0.1947	6.793e-05	0.6444	0	0.108824	1
2	rs731834	BL010	113673669	0.3421	A	0.1643	0.06685	0.014		0.2456	0.07807	0.001669		0.1987	9.116e-05	0.4289	0	0.126797	1
2	rs11123169	BL010	113683546	0.2299	C	0.2142	0.07293	0.003329		0.1936	0.08664	0.02555		0.2057	0.0002278	0.8557	0	0.265408	1
4	rs10516463	-	101526905	0.1244	C	-0.2445	0.09493	0.01003		-0.2886	0.1113	0.009546		-0.2631	0.0002702	0.7631	0	0.288574	1
1	rs4971079	BL005	153397015	0.1354	C	0.2279	0.09	0.01137		0.2563	0.1053	0.01502		0.2399	0.0004543	0.8376	0	0.465785	1
7	rs10953106	-	93509843	0.3645	A	-0.1708	0.0647	0.00833		-0.1594	0.07415	0.03166		-0.1659	0.0006678	0.9078	0	0.582274	1
17	rs9911523	BL054	74193421	0.08689	T	-0.2862	0.1123	0.01086		-0.2498	0.1272	0.04961		-0.2703	0.001326	0.8301	0	0.744381	1
6	rs411136	-	33516520	0.3538	C	-0.1568	0.06569	0.01705		-0.1593	0.07433	0.03223		-0.1579	0.001337	0.9799	0	0.744381	1
1	rs914615	BL005	153442516	0.125	A	0.2087	0.09619	0.03012		0.2609	0.1124	0.02037		0.2308	0.00159	0.7242	0	0.744381	1
1	rs4072037	BL005	153428691	0.1278	C	0.212	0.09448	0.02492		0.2451	0.1108	0.02705		0.2259	0.001674	0.8202	0	0.744381	1
1	rs4971100	BL005	153422355	0.1329	G	0.1961	0.09355	0.03613		0.2575	0.1097	0.01901		0.222	0.00182	0.6702	0	0.744381	1
22	rs131815	-	49306474	0.1558	A	0.1937	0.08551	0.02353		0.2067	0.09886	0.03663		0.1993	0.002063	0.9208	0	0.744381	1
21	rs8128151	-	29327634	0.421	G	0.13	0.06272	0.03822		0.1674	0.0725	0.02099		0.146	0.002083	0.6964	0	0.744381	1
20	rs751695	-	31029788	0.09168	C	0.2421	0.1104	0.02837		0.2581	0.1216	0.03384		0.2493	0.002286	0.9224	0	0.748519	1
4	rs11723584	BL013	154358208	0.4095	T	-0.1319	0.06259	0.03512		-0.1603	0.07352	0.0293		-0.1438	0.002544	0.7687	0	0.757175	1
4	rs11727444	BL013	154358335	0.4095	A	-0.1319	0.06259	0.03512		-0.1603	0.07352	0.0293		-0.1438	0.002544	0.7687	0	0.757175	1
1	rs4926930	-	52989923	0.03113	A	0.414	0.1837	0.02426		0.4028	0.2035	0.04788		0.409	0.002707	0.9674	0	0.757462	1
1	rs2772283	BL002	68372489	0.4433	T	-0.132	0.06269	0.03534		-0.1539	0.07183	0.03222		-0.1415	0.002742	0.8183	0	0.757462	1
19	rs929502	-	46822616	0.4575	G	-0.1221	0.0619	0.04855		-0.1651	0.07182	0.02161		-0.1404	0.002745	0.6502	0	0.757462	1
12	rs1344541	BL039	108566614	0.08799	A	0.2287	0.1117	0.04056		0.2666	0.1235	0.03095		0.2458	0.003012	0.82	0	0.757462	1
1	rs12127813	BL003	86231808	0.4244	A	-0.1447	0.06743	0.03191		-0.1551	0.07718	0.04458		-0.1492	0.003301	0.9192	0	0.757462	1
1	rs12120406	BL003	86231838	0.4244	G	-0.1447	0.06743	0.03191		-0.1551	0.07718	0.04458		-0.1492	0.003301	0.9192	0	0.757462	1
12	rs1344544	BL039	108566454	0.08778	G	0.2286	0.1118	0.04092		0.2603	0.1236	0.03524		0.2429	0.003399	0.8491	0	0.757462	1
4	rs4351033	-	130468054	0.2895	G	0.1382	0.06798	0.04208		0.1638	0.07825	0.03645		0.1492	0.003643	0.8049	0	0.757462	1
1	rs2566783	BL002	68372474	0.4432	G	-0.1235	0.06277	0.04925		-0.1554	0.07193	0.03083		-0.1373	0.003697	0.7383	0	0.757462	1
12	rs10877013	-	56451352	0.2863	C	0.1405	0.06983	0.04434		0.1689	0.08136	0.03799		0.1525	0.003991	0.7911	0	0.757462	1
7	rs1997026	-	12687398	0.4065	G	0.1308	0.0628	0.03733		0.1433	0.07308	0.04992		0.1361	0.004268	0.8968	0	0.757462	1
1	rs4508058	-	119485773	0.05789	C	-0.2691	0.1354	0.04684		-0.3226	0.1581	0.04142		-0.2917	0.004557	0.7972	0	0.757462	1
10	rs7896518	-	64774506	0.3862	G	0.1266	0.06434	0.04915		0.1496	0.07539	0.04735		0.1363	0.005355	0.8165	0	0.757462	1
Alanin transaminase (ALT)
1	rs2984904	BL001	59056398	0.233	A	-0.4822	0.2428	0.04712		-0.8808	0.2442	0.0003141		-0.6804	7.768e-05	0.2471	25.36	0.734244	1
1	rs942127	BL001	59056807	0.2327	A	-0.4809	0.243	0.0479		-0.8822	0.2446	0.0003145		-0.6802	7.95e-05	0.2445	26.18	0.734244	1
9	rs6478846	BL028	130494639	0.09672	T	0.6808	0.3393	0.04487		1.152	0.3505	0.001025		0.9088	0.0001933	0.3341	0	0.734244	1
8	rs3753116	BL024	17975279	0.3832	G	-0.5925	0.2083	0.004474		-0.5081	0.2138	0.01755		-0.5514	0.0002192	0.7774	0	0.734244	1
9	rs4836618	BL028	130495724	0.1028	C	0.6972	0.3299	0.03461		1.03	0.3331	0.001993		0.862	0.0002355	0.4778	0	0.734244	1
21	rs2838649	BL063	44944928	0.08624	A	-0.7896	0.3549	0.02616		-1.1	0.3706	0.00302		-0.9381	0.0002524	0.5452	0	0.734244	1
12	rs10861889	-	107206647	0.1428	C	-0.8347	0.2889	0.003884		-0.6675	0.3019	0.02711		-0.7548	0.0002991	0.6891	0	0.734244	1
21	rs9981573	BL063	44940860	0.08293	G	-0.9172	0.3775	0.01515		-1.037	0.3859	0.007252		-0.9758	0.0002992	0.8244	0	0.734244	1
8	rs35573135	BL024	17975397	0.3217	A	-0.632	0.2151	0.003318		-0.4781	0.2213	0.03084		-0.5572	0.000303	0.618	0	0.734244	1
9	rs10733694	BL028	130499469	0.1047	A	0.6946	0.3317	0.03635		1.005	0.3345	0.002681		0.8485	0.0003152	0.51	0	0.734244	1
8	rs4841409	-	10553784	0.1505	C	-0.5803	0.2861	0.04255		-0.8611	0.2888	0.002886		-0.7194	0.0004011	0.4897	0	0.748038	1
8	rs17515291	BL024	17963266	0.3185	G	-0.5752	0.2172	0.00812		-0.5244	0.2235	0.01903		-0.5505	0.0004087	0.8705	0	0.748038	1
19	rs2283573	-	530100	0.1881	A	-0.6691	0.2603	0.01019		-0.6175	0.2664	0.0205		-0.6439	0.0005432	0.8898	0	0.782887	1
2	rs6737082	BL008	24991544	0.4302	C	0.485	0.2134	0.02312		0.549	0.2156	0.01095		0.5167	0.0006578	0.8329	0	0.782887	1
12	rs2072136	-	111883302	0.3692	G	0.4824	0.2138	0.0241		0.5338	0.214	0.01266		0.5081	0.0007817	0.8651	0	0.782887	1
1	rs2984911	BL001	59081565	0.2568	G	-0.4821	0.2333	0.03885		-0.6377	0.2387	0.007577		-0.5581	0.0008224	0.6411	0	0.782887	1
8	rs6586684	BL024	17969611	0.3741	G	-0.5366	0.2097	0.01052		-0.4432	0.2135	0.03803		-0.4907	0.001037	0.755	0	0.782887	1
17	rs17474883	BL053	36254836	0.3812	C	0.4934	0.2153	0.022		0.5068	0.2171	0.01963		0.5	0.001072	0.965	0	0.782887	1
17	rs7218576	BL053	36253314	0.3813	A	0.4901	0.215	0.02271		0.5089	0.217	0.0191		0.4994	0.001076	0.9509	0	0.782887	1
22	rs3788317	-	18269825	0.1258	T	-0.6409	0.3219	0.04654		-0.8246	0.3141	0.008688		-0.735	0.001078	0.6829	0	0.782887	1
5	rs6882823	-	80252689	0.3086	A	0.5635	0.2218	0.01112		0.4578	0.2231	0.04027		0.511	0.00116	0.7369	0	0.782887	1
19	rs12975196	-	56786249	0.3431	A	-0.546	0.2164	0.01165		-0.4391	0.2205	0.04657		-0.4936	0.001395	0.7293	0	0.782887	1
11	rs3741364	-	66207754	0.1398	T	0.6942	0.3035	0.02224		0.6668	0.305	0.02889		0.6806	0.001559	0.9492	0	0.782887	1
17	rs17475389	BL053	36267394	0.3784	A	0.4719	0.2169	0.02967		0.4963	0.2183	0.02304		0.484	0.001656	0.9368	0	0.782887	1
10	rs4880341	-	133842679	0.08556	G	0.9188	0.3744	0.01416		0.7044	0.3575	0.04889		0.8067	0.00181	0.6788	0	0.782887	1
17	rs3643	-	71449260	0.06068	G	-0.9677	0.4225	0.02204		-0.924	0.4387	0.03524		-0.9467	0.001866	0.9428	0	0.782887	1
9	rs10819510	BL029	131195485	0.283	T	0.4347	0.2214	0.04969		0.5599	0.2299	0.01495		0.4949	0.001912	0.6949	0	0.782887	1
8	rs2231516	-	141590333	0.251	G	0.4665	0.2328	0.04516		0.5705	0.2421	0.01854		0.5165	0.002086	0.7568	0	0.782887	1
7	rs7801952	-	44869123	0.02128	T	-1.531	0.7107	0.03133		-1.587	0.7329	0.03045		-1.5581	0.002259	0.9563	0	0.782887	1
9	rs7869228	BL029	131188340	0.1491	C	0.6274	0.2844	0.02742		0.628	0.2979	0.03513		0.6277	0.002278	0.9988	0	0.782887	1
12	rs11110912	-	100566344	0.07488	G	-0.8494	0.3857	0.0277		-0.826	0.3933	0.03582		-0.8379	0.002344	0.9661	0	0.782887	1
2	rs6726199	BL008	24979832	0.4399	C	0.4275	0.2056	0.03764		0.4594	0.2084	0.02754		0.4432	0.002459	0.9132	0	0.782887	1
2	rs6545809	BL008	24980219	0.44	T	0.4245	0.2055	0.0389		0.4564	0.2082	0.02848		0.4402	0.002612	0.9132	0	0.782887	1
2	rs11689546	BL008	24983955	0.4404	G	0.4335	0.2049	0.03439		0.4415	0.2078	0.03371		0.4374	0.002716	0.9781	0	0.782887	1
2	rs6545814	BL008	24984820	0.4406	G	0.4351	0.2046	0.03356		0.4374	0.2077	0.03526		0.4362	0.002764	0.9937	0	0.782887	1
4	rs3822055	-	187416672	0.06147	A	0.9419	0.4258	0.02703		0.8599	0.4343	0.0478		0.9017	0.00302	0.8928	0	0.782887	1
2	rs2384061	BL008	24989124	0.44	T	0.4248	0.2048	0.03817		0.439	0.2077	0.03464		0.4318	0.003067	0.9612	0	0.782887	1
6	rs9444024	-	83740312	0.03861	G	-1.075	0.5322	0.0435		-1.132	0.5301	0.03276		-1.1036	0.003299	0.9395	0	0.782887	1
1	rs1267308	-	46760305	0.1963	A	-0.5493	0.258	0.0333		-0.5288	0.2614	0.04315		-0.5392	0.003321	0.9555	0	0.782887	1
7	rs10251316	-	32483613	0.1558	T	-0.5796	0.2811	0.03933		-0.5839	0.2855	0.04093		-0.5817	0.003683	0.9914	0	0.782887	1
9	rs4344138	-	93851334	0.01776	G	-1.622	0.8014	0.04307		-1.488	0.7466	0.04638		-1.5503	0.004541	0.9026	0	0.782887	1
9	rs4498616	-	93851366	0.01776	A	-1.622	0.8014	0.04307		-1.488	0.7466	0.04638		-1.5503	0.004541	0.9026	0	0.782887	1
Aspartate aminotransferase (AST)
5	rs3088050	BL015	176659241	0.467	A	-0.3764	0.1235	0.002327		-0.416	0.1268	0.001048		-0.3957	7.735e-06	0.823	0	0.0601092	0.198186
5	rs4976682	BL015	176658608	0.4955	A	0.3658	0.124	0.003189		0.4254	0.1266	0.0007839		0.395	8.245e-06	0.7366	0	0.0601092	0.211253
5	rs4976639	BL015	176482907	0.4937	A	0.3323	0.1237	0.007231		0.4494	0.1262	0.0003763		0.3897	1.028e-05	0.5076	0	0.0601092	0.263394
5	rs12519145	BL015	176488129	0.4724	A	-0.3416	0.1248	0.006228		-0.4442	0.1275	0.0005007		-0.3918	1.118e-05	0.5652	0	0.0601092	0.286454
5	rs6880798	BL015	176637063	0.4958	G	0.3635	0.124	0.003401		0.4147	0.1268	0.001079		0.3885	1.173e-05	0.7728	0	0.0601092	0.300546
5	rs11949767	BL015	176672850	0.4836	G	-0.3262	0.1237	0.008403		-0.4255	0.127	0.0008193		-0.3745	2.371e-05	0.5754	0	0.10125	0.607498
5	rs6885410	BL015	176673602	0.4539	T	-0.314	0.1234	0.01097		-0.4264	0.1272	0.0008095		-0.3685	3.175e-05	0.5259	0	0.107516	0.813499
5	rs6886255	BL015	176650967	0.486	G	-0.3091	0.1237	0.01248		-0.3891	0.126	0.002031		-0.3484	7.93e-05	0.6505	0	0.19702	1
16	rs2865629	-	12750558	0.4337	T	-0.3032	0.1311	0.02078		-0.4432	0.1366	0.001186		-0.3703	9.033e-05	0.4596	0	0.19702	1
5	rs10037055	BL015	176623885	0.486	G	-0.3076	0.1237	0.01293		-0.3853	0.1262	0.002287		-0.3457	9.116e-05	0.6602	0	0.19702	1
11	rs3741364	-	66207754	0.1398	T	0.4785	0.1828	0.008887		0.5388	0.1855	0.00371		0.5082	9.493e-05	0.8169	0	0.19702	1
11	rs10896135	BL036	66307578	0.1337	C	0.5236	0.1851	0.004708		0.5042	0.19	0.008001		0.5142	0.0001053	0.9417	0	0.19702	1
5	rs7719125	BL015	176621772	0.4854	T	-0.3043	0.1237	0.01395		-0.3809	0.1261	0.002551		-0.3419	0.0001082	0.6645	0	0.19702	1
5	rs1363405	BL015	176569488	0.4909	G	-0.2899	0.1238	0.01927		-0.3874	0.1257	0.002072		-0.3379	0.0001276	0.5805	0	0.19702	1
5	rs244708	BL015	176522191	0.4912	A	-0.2803	0.1238	0.02363		-0.3924	0.1257	0.00182		-0.3355	0.0001426	0.5252	0	0.19702	1
5	rs10035180	BL015	176531108	0.4913	A	-0.2803	0.1238	0.02364		-0.3924	0.1257	0.00182		-0.3355	0.0001426	0.5252	0	0.19702	1
5	rs4976640	BL015	176484613	0.4896	A	-0.277	0.1247	0.0263		-0.4004	0.1267	0.001594		-0.3377	0.0001447	0.4876	0	0.19702	1
5	rs9313749	BL015	176530300	0.4913	G	-0.2796	0.1238	0.02391		-0.3924	0.1258	0.001822		-0.3351	0.0001461	0.5228	0	0.19702	1
11	rs4930390	BL036	66316599	0.1418	G	0.5036	0.1805	0.005315		0.4659	0.1825	0.01073		0.485	0.0001575	0.8832	0	0.201773	1
5	rs10077929	BL015	176630450	0.4848	T	-0.2881	0.1275	0.02398		-0.3843	0.1272	0.002532		-0.3363	0.0001879	0.5932	0	0.229256	1
8	rs6998387	-	11330868	0.3303	C	0.3101	0.1302	0.01727		0.3698	0.133	0.005445		0.3393	0.0002653	0.7484	0	0.308978	1
2	rs12714026	-	27045705	0.2047	T	0.3029	0.151	0.04497		0.4727	0.1578	0.002765		0.3841	0.000431	0.4369	0	0.396043	1
5	rs12187932	BL015	176575757	0.4895	C	-0.2472	0.1247	0.04749		-0.3787	0.1262	0.002713		-0.3122	0.0004328	0.4586	0	0.396043	1
14	rs10134442	BL045	74911690	0.1157	G	-0.5026	0.19	0.008204		-0.4503	0.1966	0.02209		-0.4773	0.0004761	0.8483	0	0.406621	1
17	rs317397	-	29200759	0.491	C	-0.2683	0.1229	0.02911		-0.3422	0.1252	0.006317		-0.3046	0.0005155	0.6736	0	0.412754	1
8	rs9792375	-	11339891	0.3329	A	0.2736	0.1298	0.03507		0.3551	0.1333	0.007769		0.3133	0.0007554	0.6614	0	0.523104	1
15	rs2059927	-	83078490	0.05389	A	-0.6701	0.2798	0.01669		-0.6319	0.2686	0.0187		-0.6502	0.0007917	0.9215	0	0.533814	1
10	rs7922543	-	126210824	0.2705	T	-0.3655	0.1349	0.006799		-0.2757	0.1378	0.04548		-0.3216	0.0008508	0.6414	0	0.558954	1
14	rs11623904	BL045	74912430	0.1006	T	-0.4847	0.2045	0.0178		-0.502	0.2152	0.01973		-0.4929	0.0008841	0.9535	0	0.56631	1
5	rs6899257	-	42992453	0.3693	G	-0.3413	0.128	0.007691		-0.2595	0.1291	0.04443		-0.3007	0.0009372	0.6527	0	0.576285	1
20	rs4638862	BL061	43902697	0.4476	A	-0.2707	0.1295	0.03674		-0.3323	0.1313	0.01145		-0.3011	0.001093	0.7384	0	0.576285	1
6	rs362848	-	146724178	0.2785	G	-0.3185	0.1356	0.01886		-0.3103	0.1379	0.02451		-0.3145	0.001144	0.9662	0	0.576285	1
4	rs2597764	-	17095837	0.01244	G	1.368	0.5655	0.01563		1.185	0.543	0.02911		1.2728	0.001156	0.8154	0	0.576285	1
2	rs2011616	-	27156065	0.2519	A	0.364	0.1429	0.01093		0.3026	0.1486	0.04189		0.3345	0.001164	0.7658	0	0.576285	1
8	rs6601592	-	11360691	0.3008	C	0.2999	0.134	0.02525		0.3192	0.1363	0.01922		0.3094	0.001205	0.9196	0	0.576285	1
1	rs2761581	BL007	181741473	0.4364	G	-0.2743	0.1255	0.02894		-0.2991	0.1265	0.01812		-0.2866	0.001296	0.8893	0	0.576285	1
1	rs2702178	BL007	181719168	0.4365	G	-0.2731	0.1256	0.02971		-0.2991	0.1265	0.01812		-0.286	0.001332	0.884	0	0.576285	1
1	rs2702204	BL007	181724019	0.4364	A	-0.2731	0.1256	0.02971		-0.2991	0.1265	0.01812		-0.286	0.001332	0.884	0	0.576285	1
6	rs9296009	-	32222493	0.1833	T	0.4085	0.1592	0.01034		0.3211	0.1636	0.04977		0.366	0.001338	0.7018	0	0.576285	1
8	rs2056305	-	120998286	0.02804	C	-0.7462	0.3572	0.03676		-0.9513	0.387	0.01402		-0.8406	0.001363	0.6969	0	0.576285	1
10	rs3793735	-	1272828	0.4213	C	0.2843	0.1234	0.02132		0.2768	0.127	0.02932		0.2807	0.001518	0.9662	0	0.585538	1
1	rs2275675	BL007	181706106	0.4364	T	-0.2731	0.1257	0.02991		-0.2916	0.1266	0.02127		-0.2823	0.001553	0.9174	0	0.585538	1
13	rs752569	BL044	51429961	0.3873	T	0.2957	0.1288	0.0217		0.2951	0.1355	0.02942		0.2954	0.001554	0.9974	0	0.585538	1
1	rs12117885	BL007	181760837	0.4305	A	-0.2758	0.1267	0.02963		-0.2861	0.1281	0.02564		-0.2809	0.001819	0.9544	0	0.639146	1
1	rs2275676	BL007	181697445	0.4365	G	-0.2703	0.1256	0.03146		-0.2856	0.1265	0.02407		-0.2779	0.001821	0.9316	0	0.639146	1
14	rs2205187	BL045	74910965	0.1101	A	-0.4213	0.1958	0.03153		-0.4405	0.1991	0.02703		-0.4307	0.002032	0.9452	0	0.643713	1
9	rs2810491	-	135913152	0.2848	T	-0.3528	0.1488	0.01782		-0.2943	0.149	0.04828		-0.3236	0.002117	0.7812	0	0.653515	1
12	rs226387	-	9152512	0.1161	G	0.4257	0.1927	0.0272		0.415	0.1954	0.03379		0.4204	0.002182	0.9689	0	0.665562	1
1	rs9286848	BL007	181692872	0.4364	G	-0.2677	0.1256	0.03311		-0.277	0.1264	0.02849		-0.2723	0.002239	0.9584	0	0.674914	1
1	rs12024309	BL007	181686604	0.4364	G	-0.265	0.1254	0.03472		-0.2747	0.1263	0.02968		-0.2698	0.002429	0.9565	0	0.680376	1
13	rs4943046	BL044	51417747	0.395	A	0.2701	0.1274	0.03411		0.2737	0.1325	0.03889		0.2718	0.003077	0.9844	0	0.693371	1
22	rs2024566	-	40027284	0.03674	G	-0.61	0.309	0.04843		-0.7613	0.3472	0.02843		-0.6769	0.003363	0.7448	0	0.693371	1
5	rs4958532	-	151752045	0.02473	A	0.8622	0.4084	0.03484		0.7657	0.3765	0.04205		0.81	0.003431	0.8621	0	0.693371	1
19	rs16967572	-	38104353	0.3598	G	-0.2485	0.1257	0.04819		-0.2813	0.1337	0.03549		-0.2639	0.003958	0.8581	0	0.751199	1
3	rs6801605	-	53851258	0.1738	T	0.3273	0.1625	0.04403		0.3351	0.1641	0.04131		0.3312	0.00413	0.9731	0	0.766803	1
15	rs16957244	-	40953321	0.2343	A	-0.2877	0.1443	0.04633		-0.2964	0.1478	0.04498		-0.2919	0.004691	0.9664	0	0.769461	1
20	rs6130953	BL061	43929395	0.4827	G	-0.2441	0.1221	0.04564		-0.2478	0.1246	0.04678		-0.2459	0.004805	0.9831	0	0.769461	1
20	rs6130954	BL061	43929436	0.4827	C	-0.2441	0.1221	0.04564		-0.2478	0.1246	0.04678		-0.2459	0.004805	0.9831	0	0.769461	1
Gamma-glutamyl transpeptidase (GGT)
12	rs2251468	BL041	119889509	0.4944	C	-1.014	0.2131	2.055e-06		-0.5736	0.2316	0.01331		-0.8121	2.236e-07	0.1617	48.93	0.00129939	0.00573064
12	rs11065774	BL040	109839709	0.1739	A	-0.943	0.2688	0.0004562		-1.082	0.2847	0.0001478		-1.0085	2.47e-07	0.7226	0	0.00129939	0.00633036
12	rs3782888	BL040	109839989	0.1739	A	-0.943	0.2688	0.0004562		-1.082	0.2847	0.0001478		-1.0085	2.47e-07	0.7226	0	0.00129939	0.00633036
12	rs2071629	BL040	109835569	0.1739	T	-0.943	0.2688	0.0004562		-1.08	0.2847	0.0001511		-1.0076	2.535e-07	0.7264	0	0.00129939	0.00649695
12	rs11065770	BL040	109836320	0.1739	T	-0.943	0.2688	0.0004562		-1.08	0.2847	0.0001511		-1.0076	2.535e-07	0.7264	0	0.00129939	0.00649695
12	rs7953249	BL041	119888107	0.4694	A	0.8126	0.2063	8.353e-05		0.5092	0.2219	0.0218		0.6719	8.697e-06	0.3166	0.27	0.0371492	0.222895
7	rs13233571	BL021	72609167	0.1013	T	-1.201	0.3509	0.0006287		-0.9865	0.3598	0.006151		-1.0964	1.274e-05	0.6695	0	0.0400581	0.326513
7	rs2240466	BL021	72494205	0.103	A	-1.079	0.3466	0.001876		-1.073	0.3581	0.002758		-1.0761	1.555e-05	0.9904	0	0.0400581	0.398531
7	rs1178979	BL021	72494366	0.103	C	-1.079	0.3466	0.001876		-1.073	0.3581	0.002758		-1.0761	1.555e-05	0.9904	0	0.0400581	0.398531
7	rs714052	BL021	72502805	0.103	G	-1.08	0.3466	0.001849		-1.071	0.358	0.0028		-1.0756	1.563e-05	0.9856	0	0.0400581	0.400581
7	rs17145713	BL021	72542746	0.1023	T	-1.166	0.3528	0.0009606		-0.9909	0.3612	0.006117		-1.0805	1.859e-05	0.7287	0	0.043313	0.476443
6	rs1007274	-	111307448	0.1917	T	-0.8349	0.2851	0.003435		-0.9016	0.3037	0.003016		-0.8661	3.087e-05	0.8728	0	0.0562877	0.791167
12	rs10870589	BL042	132278346	0.06208	C	1.222	0.4175	0.003455		1.184	0.4693	0.01173		1.2052	0.0001117	0.9518	0	0.136322	1
12	rs12297889	BL042	132287422	0.06214	A	1.222	0.4175	0.003455		1.184	0.4693	0.01173		1.2052	0.0001117	0.9518	0	0.136322	1
12	rs11147300	BL042	132288029	0.06214	G	1.222	0.4175	0.003455		1.184	0.4693	0.01173		1.2052	0.0001117	0.9518	0	0.136322	1
12	rs7963812	BL042	132288757	0.06214	A	1.222	0.4175	0.003455		1.184	0.4693	0.01173		1.2052	0.0001117	0.9518	0	0.136322	1
12	rs7975069	BL042	132288869	0.06214	T	1.222	0.4175	0.003455		1.184	0.4693	0.01173		1.2052	0.0001117	0.9518	0	0.136322	1
12	rs11147281	BL042	132268027	0.06218	C	1.206	0.4172	0.003872		1.184	0.4692	0.01168		1.1963	0.0001245	0.972	0	0.145037	1
12	rs3749826	BL042	132166971	0.06069	A	1.163	0.421	0.005759		1.24	0.474	0.008939		1.197	0.0001432	0.9033	0	0.159568	1
1	rs11102212	-	111443554	0.3701	G	0.7397	0.2278	0.001178		0.4864	0.243	0.04539		0.6212	0.0001855	0.447	0	0.198091	1
17	rs16971669	BL054	74243933	0.07093	G	1.169	0.4077	0.004171		1.029	0.4372	0.01861		1.1039	0.0002138	0.8148	0	0.210749	1
17	rs16971666	BL054	74234781	0.07094	C	1.159	0.4074	0.004468		0.9896	0.4374	0.02376		1.0803	0.0002903	0.7769	0	0.267652	1
17	rs8068876	BL054	74232404	0.07091	A	1.158	0.4074	0.004517		0.9806	0.4377	0.02513		1.0757	0.0003098	0.7667	0	0.267652	1
5	rs2084007	-	133919181	0.3335	T	0.4568	0.2225	0.04015		0.6957	0.2275	0.002251		0.5736	0.000311	0.4528	0	0.267652	1
17	rs6501248	BL054	74267767	0.07086	T	1.157	0.409	0.004684		0.9881	0.439	0.02446		1.0785	0.0003133	0.7783	0	0.267652	1
1	rs3818797	-	111530133	0.3448	C	0.6313	0.2216	0.004422		0.5006	0.2362	0.0341		0.5701	0.0004192	0.6865	0	0.31599	1
15	rs8031545	BL048	73077549	0.418	C	-0.5337	0.2157	0.01341		-0.5519	0.2224	0.01314		-0.5425	0.0004586	0.9532	0	0.318588	1
15	rs9673012	BL048	73080790	0.4179	T	-0.533	0.2159	0.01359		-0.5519	0.2224	0.01314		-0.5422	0.0004655	0.9514	0	0.318588	1
15	rs6495135	BL048	73082083	0.4179	C	-0.533	0.2159	0.01359		-0.5519	0.2224	0.01314		-0.5422	0.0004655	0.9514	0	0.318588	1
15	rs7173218	BL048	73102381	0.4061	G	-0.5441	0.2202	0.01354		-0.5389	0.2278	0.01808		-0.5416	0.0006244	0.9869	0	0.338303	1
15	rs2304904	BL048	73103028	0.4061	A	-0.5441	0.2202	0.01354		-0.5389	0.2278	0.01808		-0.5416	0.0006244	0.9869	0	0.338303	1
15	rs2289582	BL048	73097447	0.4115	C	-0.535	0.2188	0.01452		-0.5263	0.2264	0.02015		-0.5308	0.0007416	0.978	0	0.365509	1
15	rs7172715	BL048	73074428	0.4109	G	-0.5148	0.218	0.01825		-0.5331	0.2244	0.01759		-0.5237	0.0008106	0.9534	0	0.387201	1
15	rs7181942	BL048	73087676	0.4122	C	-0.5204	0.2185	0.01731		-0.5251	0.2262	0.02033		-0.5227	0.0008816	0.9881	0	0.387201	1
15	rs7174129	BL048	73092093	0.4122	G	-0.5204	0.2185	0.01731		-0.5251	0.2262	0.02033		-0.5227	0.0008816	0.9881	0	0.387201	1
15	rs7342601	BL048	73093848	0.4122	G	-0.5204	0.2185	0.01731		-0.5251	0.2262	0.02033		-0.5227	0.0008816	0.9881	0	0.387201	1
15	rs7342591	BL048	73093916	0.4122	G	-0.5204	0.2185	0.01731		-0.5251	0.2262	0.02033		-0.5227	0.0008816	0.9881	0	0.387201	1
6	rs10807172	-	36775861	0.4864	C	-0.4514	0.2061	0.02853		-0.5511	0.2186	0.01175		-0.4983	0.0008905	0.74	0	0.387201	1
3	rs2564922	-	53100509	0.124	G	0.8551	0.3176	0.007124		0.6488	0.3275	0.04769		0.7551	0.0009265	0.6511	0	0.387201	1
3	rs2606222	-	185015869	0.01705	T	1.552	0.7725	0.04459		2.264	0.8368	0.006846		1.8796	0.0009283	0.5318	0	0.387201	1
18	rs17715489	-	57945238	0.154	A	0.7638	0.297	0.01016		0.6574	0.3146	0.03673		0.7137	0.0009514	0.8057	0	0.387201	1
8	rs7846091	-	101426921	0.4176	G	-0.4477	0.2137	0.03625		-0.5752	0.2222	0.009676		-0.509	0.0009518	0.6792	0	0.387201	1
15	rs7163390	BL048	73067479	0.415	C	-0.5539	0.2138	0.009617		-0.4463	0.2188	0.04147		-0.5013	0.001043	0.725	0	0.405016	1
19	rs1060186	-	43913135	0.2662	A	0.6504	0.2559	0.01108		0.5514	0.267	0.03899		0.603	0.001099	0.7889	0	0.41155	1
19	rs12462557	-	49466670	0.4977	G	0.5029	0.207	0.01517		0.4757	0.2184	0.0295		0.49	0.001108	0.928	0	0.41155	1
8	rs3739435	BL026	22021058	0.4032	T	0.5237	0.2167	0.01573		0.4968	0.2302	0.031		0.5111	0.0012	0.9322	0	0.423225	1
12	rs4767017	-	111761351	0.3839	G	-0.4537	0.2121	0.03249		-0.5547	0.2267	0.01448		-0.5008	0.001222	0.7449	0	0.423225	1
22	rs5762916	-	27688219	0.05824	A	-0.953	0.438	0.02966		-1.067	0.4564	0.01942		-1.0077	0.00143	0.857	0	0.48866	1
15	rs2414152	BL047	50528135	0.2056	T	-0.6483	0.2652	0.01454		-0.5597	0.2824	0.0476		-0.6068	0.001697	0.8191	0	0.542006	1
8	rs1005901	BL026	22020323	0.4042	G	0.4882	0.2176	0.02494		0.4884	0.2312	0.03472		0.4883	0.002059	0.9995	0	0.613606	1
5	rs2195448	-	81576994	0.05136	A	0.9138	0.4587	0.04643		1.162	0.4923	0.01829		1.0291	0.002165	0.7122	0	0.617944	1
13	rs8002876	-	74800864	0.2085	T	-0.5944	0.2576	0.02111		-0.5451	0.2719	0.04509		-0.5711	0.002259	0.8953	0	0.622537	1
19	rs2891577	-	60606256	0.07534	G	0.8608	0.3866	0.02606		0.8719	0.4207	0.03833		0.8659	0.002352	0.9845	0	0.628835	1
15	rs10518692	BL047	50516474	0.188	A	-0.5619	0.2691	0.03686		-0.5958	0.2834	0.03562		-0.578	0.003058	0.9309	0	0.647092	1
15	rs4774627	BL047	50570813	0.1869	G	-0.5784	0.2682	0.03112		-0.5705	0.2826	0.04359		-0.5747	0.003137	0.9838	0	0.647092	1
19	rs1107064	-	49361159	0.4222	G	-0.4637	0.2149	0.03098		-0.4552	0.2294	0.04734		-0.4597	0.003375	0.9784	0	0.647092	1
15	rs731640	-	38555571	0.08053	T	0.7893	0.3966	0.04664		0.8765	0.409	0.03218		0.8316	0.003494	0.8784	0	0.647092	1
15	rs11855082	BL047	50561560	0.1871	C	-0.5561	0.2682	0.0382		-0.5705	0.2826	0.04359		-0.5629	0.003808	0.9705	0	0.647092	1
8	rs11135859	BL026	22034017	0.4138	G	0.4369	0.2193	0.04643		0.4879	0.234	0.03718		0.4607	0.003984	0.8736	0	0.647092	1
15	rs11855257	BL047	50518839	0.1889	T	-0.5666	0.2737	0.0385		-0.5638	0.2871	0.04971		-0.5653	0.004325	0.9944	0	0.655578	1
15	rs1869126	BL047	50500758	0.1927	T	-0.5262	0.2657	0.04778		-0.5703	0.2796	0.04145		-0.5471	0.004502	0.909	0	0.655578	1
15	rs11858031	BL047	50497262	0.1927	T	-0.5262	0.2657	0.04778		-0.5619	0.2799	0.04481		-0.5431	0.004826	0.9263	0	0.656458	1
15	rs17651326	BL047	50498638	0.1927	C	-0.5262	0.2657	0.04778		-0.5619	0.2799	0.04481		-0.5431	0.004826	0.9263	0	0.656458	1
15	rs11855884	BL047	50501744	0.1927	T	-0.5262	0.2657	0.04778		-0.5619	0.2799	0.04481		-0.5431	0.004826	0.9263	0	0.656458	1
Total cholesterol (Tchol)
2	rs780092	BL009	27596658	0.3254	G	-2.416	0.7196	0.0007945		-3.079	0.8056	0.0001354		-2.7102	4.416e-07	0.5394	0	0.00984717	0.0113169
5	rs4604177	-	74844636	0.4711	C	-2.724	0.677	5.843e-05		-2.203	0.7552	0.00356		-2.4919	7.685e-07	0.6075	0	0.00984717	0.0196943
2	rs1260333	BL009	27602128	0.466	G	-2.371	0.6827	0.0005219		-2.126	0.7701	0.005816		-2.2632	9.417e-06	0.8118	0	0.0804432	0.241329
18	rs9966367	BL058	59728271	0.3711	G	2.313	0.6926	0.0008487		1.782	0.7771	0.02189		2.0779	5.848e-05	0.61	0	0.215791	1
18	rs1544899	BL058	59749190	0.3713	C	2.29	0.6917	0.0009408		1.782	0.7751	0.02155		2.0648	6.31e-05	0.6248	0	0.215791	1
18	rs1544898	BL058	59749429	0.3713	T	2.29	0.6917	0.0009408		1.782	0.7751	0.02155		2.0648	6.31e-05	0.6248	0	0.215791	1
1	rs629301	-	109619829	0.04745	G	-4.831	1.513	0.001425		-4.529	1.883	0.01621		-4.7125	6.454e-05	0.9005	0	0.215791	1
6	rs9276435	-	32821845	0.03173	T	4.961	1.976	0.0121		7	2.271	0.002075		5.8395	8.954e-05	0.4982	0	0.215791	1
6	rs7775698	BL019	135460328	0.3264	T	-2	0.7326	0.006356		-2	0.8338	0.01651		-2	0.000279	1	0	0.215791	1
6	rs9399137	BL019	135460711	0.3262	C	-1.996	0.7334	0.006547		-1.933	0.8357	0.0208		-1.9686	0.0003553	0.9548	0	0.215791	1
6	rs7776054	BL019	135460609	0.3263	G	-1.996	0.733	0.006498		-1.922	0.8352	0.02143		-1.9638	0.0003644	0.9469	0	0.215791	1
7	rs11773628	-	65620066	0.4124	T	1.795	0.6695	0.007362		1.684	0.7657	0.02797		1.7469	0.0005282	0.9131	0	0.288004	1
14	rs17106169	-	68253245	0.4886	A	1.522	0.6724	0.02369		2.03	0.7652	0.008023		1.7433	0.0005575	0.618	0	0.297647	1
1	rs3814014	BL004	95057219	0.4548	T	-1.73	0.6747	0.0104		-1.749	0.763	0.02194		-1.7383	0.0005832	0.9851	0	0.305014	1
18	rs2289132	BL056	42856290	0.1597	A	2.511	0.9244	0.006636		2.235	1.063	0.03565		2.3922	0.0006049	0.8447	0	0.310035	1
1	rs12048606	BL004	95065079	0.4555	C	-1.671	0.6724	0.013		-1.796	0.7631	0.01867		-1.7256	0.000625	0.9022	0	0.314056	1
1	rs4926451	-	244998232	0.4473	G	1.411	0.6788	0.03766		2.178	0.7757	0.005015		1.7436	0.0006417	0.4568	0	0.316247	1
7	rs778720	-	65483710	0.4118	C	1.781	0.6689	0.007788		1.621	0.7643	0.03396		1.7116	0.0006729	0.8748	0	0.325366	1
7	rs12537823	-	65358319	0.4092	G	1.861	0.6742	0.005807		1.514	0.7687	0.04898		1.7101	0.0007411	0.7343	0	0.348925	1
18	rs2289131	BL056	42856862	0.1601	A	2.511	0.921	0.006432		2.1	1.06	0.04768		2.3342	0.0007867	0.7698	0	0.348925	1
12	rs3026261	-	8981935	0.02726	T	-4.399	2.116	0.03776		-6.183	2.313	0.007555		-5.2118	0.0008431	0.5693	0	0.360102	1
6	rs2516714	BL016	30334283	0.4805	A	1.521	0.6836	0.02611		1.893	0.7625	0.0131		1.6868	0.00092	0.7164	0	0.371872	1
6	rs6931387	BL016	30395496	0.4951	C	1.435	0.669	0.03206		1.912	0.7444	0.01025		1.6481	0.0009254	0.6336	0	0.371872	1
6	rs9368635	BL016	30398015	0.4951	A	1.435	0.669	0.03206		1.912	0.7444	0.01025		1.6481	0.0009254	0.6336	0	0.371872	1
6	rs6912771	BL016	30392354	0.4844	C	1.464	0.6804	0.03151		1.903	0.7604	0.01237		1.6592	0.001067	0.667	0	0.39629	1
6	rs2859448	-	31544252	0.08105	C	2.872	1.224	0.01902		3.196	1.401	0.02256		3.0123	0.001083	0.8617	0	0.396486	1
6	rs9295842	BL016	30388901	0.4846	C	1.45	0.6806	0.03326		1.903	0.7604	0.01237		1.6515	0.001128	0.6571	0	0.407144	1
18	rs16948914	BL056	42928092	0.1689	A	2.144	0.8936	0.01646		2.161	1.032	0.03623		2.1513	0.00145	0.9901	0	0.447701	1
16	rs11645592	-	11278811	0.209	T	-1.966	0.853	0.02125		-1.994	0.9453	0.03503		-1.9786	0.001782	0.9825	0	0.490612	1
18	rs16948928	BL056	42929819	0.1695	T	2.081	0.8928	0.01981		2.076	1.03	0.04399		2.0789	0.00206	0.9971	0	0.533249	1
17	rs16942199	-	43119691	0.2773	G	1.778	0.8168	0.02962		1.915	0.888	0.03117		1.8408	0.002198	0.9096	0	0.551864	1
1	rs11808528	BL004	95042585	0.4516	G	-1.527	0.696	0.02828		-1.674	0.7863	0.03335		-1.5916	0.002259	0.8887	0	0.551864	1
18	rs2289130	BL056	42880628	0.1691	G	2.094	0.8995	0.01998		2.029	1.033	0.04967		2.066	0.002323	0.9622	0	0.551864	1
2	rs13398103	-	227567937	0.2833	G	1.527	0.7523	0.04252		1.922	0.8368	0.02169		1.7036	0.002327	0.7256	0	0.551864	1
12	rs7952909	BL038	108292956	0.4631	A	1.506	0.6754	0.02584		1.58	0.7638	0.03865		1.5385	0.00236	0.9421	0	0.551864	1
12	rs983307	BL038	108299486	0.4632	G	1.521	0.6765	0.02464		1.548	0.7638	0.04272		1.5329	0.002471	0.9789	0	0.551864	1
16	rs918738	-	11347180	0.2168	G	-1.74	0.8253	0.03504		-1.949	0.9219	0.03461		-1.833	0.002874	0.8659	0	0.567709	1
7	rs1015411	BL022	106922848	0.2564	T	1.526	0.7715	0.04797		1.915	0.8595	0.02599		1.6996	0.003074	0.7363	0	0.567709	1
16	rs3764310	-	70605833	0.2884	T	1.626	0.7345	0.02693		1.646	0.8389	0.0499		1.6347	0.003096	0.9857	0	0.567709	1
2	rs1530628	-	46524445	0.4183	A	-1.349	0.6694	0.04399		-1.567	0.7627	0.03998		-1.4439	0.004106	0.8299	0	0.612998	1
19	rs241935	-	42985803	0.1122	A	2.031	1.035	0.04975		2.521	1.207	0.03689		2.2386	0.004382	0.7579	0	0.625156	1
12	rs7957928	BL038	108320358	0.4625	G	1.363	0.6744	0.04341		1.53	0.7639	0.04531		1.4361	0.004502	0.8698	0	0.626772	1
High density lipoprotein cholesterol (HDLC)
8	rs271	-	19857982	0.2064	T	0.8812	0.2807	0.00171		1.075	0.3174	0.0007204		0.9663	4.321e-06	0.6474	0	0.0717904	0.110669
11	rs651821	-	116167789	0.2715	C	-0.833	0.2913	0.004279		-1.205	0.3323	0.0002945		-0.9946	5.606e-06	0.3999	0	0.0717904	0.143581
8	rs1919484	BL025	19913956	0.2084	T	0.8265	0.2813	0.003333		1.02	0.3212	0.001524		0.9105	1.689e-05	0.6504	0	0.138612	0.432587
8	rs1837842	BL025	19912570	0.2082	C	0.8132	0.2818	0.003938		1.002	0.3211	0.001835		0.8953	2.365e-05	0.6585	0	0.138612	0.605724
8	rs17411031	BL025	19896590	0.2089	G	0.8217	0.2809	0.003474		0.9694	0.32	0.002484		0.886	2.706e-05	0.7287	0	0.138612	0.693061
7	rs17291810	-	24835388	0.02331	G	2.37	0.7927	0.002825		2.28	0.9411	0.01547		2.3326	0.0001194	0.9417	0	0.382259	1
8	rs877116	-	10750355	0.1327	T	-0.7966	0.3415	0.01975		-1.137	0.3954	0.004086		-0.942	0.0002674	0.5147	0	0.489189	1
8	rs12679834	BL025	19864713	0.1179	C	0.7655	0.3561	0.03165		1.178	0.3975	0.003089		0.9492	0.0003455	0.4396	0	0.550928	1
15	rs17744500	-	99416769	0.4181	T	-0.5047	0.23	0.02828		-0.796	0.2709	0.003332		-0.6267	0.0003509	0.4124	0	0.550928	1
1	rs2275288	-	235500147	0.421	C	-0.6593	0.2463	0.007484		-0.6737	0.2893	0.01998		-0.6654	0.0003885	0.9698	0	0.550928	1
13	rs9545125	BL043	30809822	0.4036	G	0.6527	0.2328	0.005084		0.5652	0.2716	0.0376		0.6156	0.0004958	0.8068	0	0.590163	1
17	rs12452616	BL055	75704676	0.1354	A	-0.9383	0.3412	0.006005		-0.8391	0.4031	0.03752		-0.8969	0.0005734	0.851	0	0.590163	1
1	rs16833584	-	150083858	0.3223	A	-0.5291	0.2579	0.04031		-0.8305	0.2933	0.004684		-0.6605	0.0006485	0.4403	0	0.590163	1
15	rs2925203	-	99420081	0.4042	T	-0.6018	0.2301	0.008977		-0.5887	0.2724	0.03077		-0.5963	0.0006924	0.9707	0	0.590163	1
13	rs912603	BL043	30803641	0.4009	C	0.6171	0.2337	0.008345		0.5812	0.2727	0.03319		0.6019	0.0006941	0.9204	0	0.590163	1
17	rs12450199	BL055	75691187	0.134	C	-0.8929	0.3429	0.009278		-0.8695	0.4048	0.03183		-0.8831	0.0007374	0.9648	0	0.590163	1
9	rs7873862	-	115153217	0.3982	T	-0.513	0.2335	0.02812		-0.7241	0.2763	0.00884		-0.601	0.0007527	0.5595	0	0.590163	1
13	rs876540	BL043	30803449	0.4013	T	0.6303	0.2327	0.006795		0.5335	0.2718	0.04977		0.5894	0.0008557	0.7867	0	0.596018	1
19	rs1862464	-	38384899	0.1771	G	0.6406	0.302	0.03403		0.8698	0.3484	0.01262		0.7389	0.001203	0.6191	0	0.684694	1
4	rs2566097	-	38713731	0.2839	C	-0.6059	0.2711	0.02553		-0.6567	0.3116	0.0352		-0.6278	0.002144	0.9021	0	0.893493	1
14	rs8003942	BL046	105042715	0.3501	G	-0.4985	0.2465	0.04323		-0.6627	0.2821	0.01891		-0.5696	0.002151	0.6612	0	0.893493	1
14	rs8013827	BL046	105041221	0.349	C	-0.5114	0.2448	0.0368		-0.6323	0.2806	0.02433		-0.5637	0.002246	0.7454	0	0.893493	1
5	rs880083	-	153841240	0.376	T	0.5402	0.2516	0.0319		0.6178	0.2947	0.0362		0.5729	0.002753	0.8413	0	0.893708	1
13	rs9572141	-	30707581	0.4383	A	0.5172	0.2325	0.0262		0.5266	0.2683	0.04987		0.5212	0.003012	0.9789	0	0.897016	1
5	rs171821	-	79732966	0.0302	C	1.434	0.685	0.03648		1.659	0.7924	0.03639		1.5302	0.003148	0.8299	0	0.911961	1
11	rs10897055	-	59894655	0.1909	C	-0.5993	0.2945	0.04199		-0.7423	0.345	0.03156		-0.6596	0.003233	0.7526	0	0.911961	1
4	rs7681829	-	88438954	0.3032	G	0.4948	0.2478	0.04593		0.5941	0.2946	0.04387		0.5359	0.00471	0.7964	0	0.911961	1
Low density lipoprotein cholesterol (LDLC)
12	rs11065774	BL040	109839709	0.1739	A	1.909	0.8217	0.02025		3.647	0.9459	0.0001181		2.6565	1.849e-05	0.1654	48.03	0.0455022	0.473843
12	rs3782888	BL040	109839989	0.1739	A	1.909	0.8217	0.02025		3.647	0.9459	0.0001181		2.6565	1.849e-05	0.1654	48.03	0.0455022	0.473843
12	rs2071629	BL040	109835569	0.1739	T	1.909	0.8217	0.02025		3.636	0.9459	0.000124		2.6517	1.913e-05	0.1681	47.36	0.0455022	0.490245
12	rs11065770	BL040	109836320	0.1739	T	1.909	0.8217	0.02025		3.636	0.9459	0.000124		2.6517	1.913e-05	0.1681	47.36	0.0455022	0.490245
18	rs9966367	BL058	59728271	0.3711	G	2.096	0.6402	0.001074		1.9	0.7418	0.01049		2.0123	3.295e-05	0.8415	0	0.0455022	0.84441
18	rs2140453	BL058	59713769	0.3779	T	2.348	0.6452	0.0002783		1.58	0.7477	0.03465		2.0202	3.538e-05	0.4368	0	0.0455022	0.906683
18	rs1544899	BL058	59749190	0.3713	C	2.062	0.6395	0.001275		1.894	0.7398	0.01051		1.9902	3.896e-05	0.8636	0	0.0455022	0.998428
18	rs1544898	BL058	59749429	0.3713	T	2.062	0.6395	0.001275		1.894	0.7398	0.01051		1.9902	3.896e-05	0.8636	0	0.0455022	0.998428
18	rs2278179	BL058	59715512	0.3844	T	2.277	0.6332	0.000328		1.535	0.7357	0.03706		1.9612	4.377e-05	0.4446	0	0.0455022	1
18	rs3786335	BL058	59712501	0.385	A	2.246	0.6339	0.0004025		1.577	0.7355	0.03216		1.9609	4.433e-05	0.4908	0	0.0455022	1
18	rs7233370	BL058	59713351	0.385	C	2.246	0.6339	0.0004025		1.577	0.7355	0.03216		1.9609	4.433e-05	0.4908	0	0.0455022	1
18	rs7229383	BL058	59713371	0.385	C	2.246	0.6339	0.0004025		1.577	0.7355	0.03216		1.9609	4.433e-05	0.4908	0	0.0455022	1
18	rs1532886	BL058	59714445	0.385	C	2.255	0.634	0.0003803		1.556	0.7354	0.03442		1.957	4.593e-05	0.4716	0	0.0455022	1
18	rs1532887	BL058	59714686	0.385	T	2.255	0.634	0.0003803		1.556	0.7354	0.03442		1.957	4.593e-05	0.4716	0	0.0455022	1
18	rs1532889	BL058	59714820	0.385	T	2.255	0.634	0.0003803		1.556	0.7354	0.03442		1.957	4.593e-05	0.4716	0	0.0455022	1
18	rs2278178	BL058	59715569	0.385	A	2.255	0.634	0.0003803		1.556	0.7354	0.03442		1.957	4.593e-05	0.4716	0	0.0455022	1
18	rs2278177	BL058	59715590	0.385	T	2.255	0.634	0.0003803		1.556	0.7354	0.03442		1.957	4.593e-05	0.4716	0	0.0455022	1
18	rs9630857	BL058	59710766	0.3786	A	2.21	0.6434	0.0005998		1.673	0.7436	0.02456		1.9801	4.708e-05	0.585	0	0.0455022	1
18	rs9636040	BL058	59712103	0.3847	G	2.246	0.6339	0.0004025		1.556	0.7354	0.03442		1.9519	4.8e-05	0.4773	0	0.0455022	1
18	rs1916659	BL058	59716188	0.3849	C	2.247	0.6344	0.0004034		1.556	0.7354	0.03442		1.9522	4.824e-05	0.4768	0	0.0455022	1
18	rs9955420	BL058	59716790	0.3849	A	2.239	0.6352	0.0004288		1.548	0.7357	0.0354		1.9439	5.275e-05	0.4771	0	0.0455022	1
18	rs9950615	BL058	59717558	0.3849	G	2.239	0.6352	0.0004288		1.548	0.7357	0.0354		1.9439	5.275e-05	0.4771	0	0.0455022	1
18	rs1544895	BL058	59718636	0.3849	A	2.239	0.6352	0.0004288		1.548	0.7357	0.0354		1.9439	5.275e-05	0.4771	0	0.0455022	1
18	rs1544893	BL058	59718952	0.3849	G	2.239	0.6352	0.0004288		1.548	0.7357	0.0354		1.9439	5.275e-05	0.4771	0	0.0455022	1
18	rs6104	BL058	59721509	0.385	G	2.212	0.6341	0.0004924		1.546	0.7356	0.03567		1.9281	5.958e-05	0.4929	0	0.0455022	1
18	rs2114378	BL058	59722179	0.385	C	2.212	0.6341	0.0004924		1.546	0.7356	0.03567		1.9281	5.958e-05	0.4929	0	0.0455022	1
18	rs2140452	BL058	59722502	0.385	A	2.212	0.6341	0.0004924		1.546	0.7356	0.03567		1.9281	5.958e-05	0.4929	0	0.0455022	1
18	rs7231714	BL058	59725580	0.3846	A	2.207	0.6336	0.0005019		1.546	0.7356	0.03567		1.9255	6.051e-05	0.496	0	0.0455022	1
18	rs1006961	BL058	59726212	0.3849	G	2.206	0.6341	0.0005091		1.546	0.7356	0.03567		1.9246	6.142e-05	0.4968	0	0.0455022	1
18	rs6103	BL058	59721483	0.3852	G	2.221	0.6348	0.0004727		1.529	0.7354	0.03773		1.9255	6.148e-05	0.4763	0	0.0455022	1
5	rs4604177	-	74844636	0.4711	C	-2.019	0.6229	0.001201		-1.711	0.7224	0.01794		-1.8877	6.296e-05	0.7468	0	0.0455022	1
18	rs1025196	BL058	59708650	0.3847	T	2.185	0.6363	0.000602		1.578	0.7374	0.03245		1.9259	6.392e-05	0.5331	0	0.0455022	1
18	rs6095	BL058	59709636	0.3847	G	2.185	0.6363	0.000602		1.578	0.7374	0.03245		1.9259	6.392e-05	0.5331	0	0.0455022	1
18	rs9320029	BL058	59710543	0.3847	C	2.185	0.6363	0.000602		1.578	0.7374	0.03245		1.9259	6.392e-05	0.5331	0	0.0455022	1
18	rs9630856	BL058	59710691	0.3847	T	2.185	0.6363	0.000602		1.578	0.7374	0.03245		1.9259	6.392e-05	0.5331	0	0.0455022	1
16	rs9928157	BL050	70674574	0.3554	C	1.431	0.6419	0.02582		2.626	0.7521	0.000488		1.9346	7.422e-05	0.2268	31.54	0.0514064	1
16	rs12918956	BL051	70781836	0.3397	A	1.692	0.6466	0.008929		2.27	0.753	0.002598		1.9373	7.841e-05	0.5603	0	0.0528793	1
1	rs629301	-	109619829	0.04745	G	-4.702	1.384	0.0006881		-3.618	1.806	0.04519		-4.3009	9.034e-05	0.6338	0	0.0591343	1
16	rs2070939	BL050	70665975	0.3582	A	1.47	0.6562	0.02515		2.601	0.7661	0.0006955		1.9486	9.23e-05	0.2622	20.46	0.0591343	1
16	rs3764310	-	70605833	0.2884	T	1.923	0.675	0.004424		2.13	0.7964	0.007548		2.0095	9.518e-05	0.8428	0	0.0594921	1
18	rs1015416	BL058	59720363	0.3836	C	2.156	0.6302	0.0006301		1.457	0.7298	0.04596		1.8574	9.854e-05	0.4685	0	0.0601258	1
16	rs251033	-	70630623	0.3513	G	1.378	0.6497	0.03398		2.644	0.7627	0.0005354		1.9104	0.0001122	0.2064	37.37	0.0668686	1
16	rs2241411	BL051	70701994	0.3442	C	1.853	0.6743	0.006021		2.077	0.7748	0.007389		1.9495	0.0001267	0.8274	0	0.0721542	1
16	rs7940	BL051	70703942	0.3442	G	1.853	0.6743	0.006021		2.077	0.7748	0.007389		1.9495	0.0001267	0.8274	0	0.0721542	1
18	rs9966459	BL057	59698270	0.3503	T	2.145	0.6494	0.0009641		1.483	0.7551	0.04968		1.8635	0.0001538	0.5062	0	0.0838603	1
18	rs8097621	BL057	59700202	0.3504	A	2.145	0.6494	0.0009641		1.483	0.7551	0.04968		1.8635	0.0001538	0.5062	0	0.0838603	1
11	rs1789694	-	74559330	0.4303	C	1.941	0.6636	0.003471		1.865	0.7846	0.01753		1.9093	0.0001644	0.941	0	0.0873368	1
16	rs3909541	BL051	70758620	0.3461	C	1.476	0.6455	0.02227		2.325	0.7486	0.001912		1.8381	0.00017	0.3904	0	0.0873368	1
18	rs8098621	BL057	59700216	0.3551	T	2.046	0.653	0.001749		1.614	0.7608	0.03394		1.8627	0.0001704	0.6666	0	0.0873368	1
11	rs11040993	BL032	6712052	0.2363	C	-1.847	0.737	0.01225		-2.349	0.8671	0.0068		-2.0576	0.0002483	0.6591	0	0.124768	1
7	rs3801948	BL022	107025683	0.2567	T	2.089	0.711	0.003332		1.757	0.8251	0.03335		1.9475	0.0002994	0.7605	0	0.142704	1
7	rs2253833	BL022	106992905	0.257	A	1.962	0.7106	0.005801		1.878	0.8228	0.02256		1.9261	0.0003417	0.9384	0	0.149393	1
7	rs2520241	BL022	106922679	0.2565	G	2.017	0.7098	0.004518		1.799	0.8243	0.02915		1.9242	0.000347	0.8412	0	0.149393	1
7	rs1015411	BL022	106922848	0.2564	T	2.039	0.7099	0.004102		1.764	0.8238	0.03237		1.9218	0.000352	0.8004	0	0.149393	1
11	rs11041061	-	6840202	0.1734	A	-1.901	0.8168	0.02004		-2.634	0.9571	0.005966		-2.2099	0.0003753	0.5602	0	0.155126	1
11	rs2507850	-	82843293	0.286	T	-1.851	0.6729	0.005976		-1.734	0.7979	0.02981		-1.8024	0.0004586	0.9107	0	0.178069	1
11	rs866347	-	6773354	0.1682	A	-1.791	0.8362	0.03224		-2.803	0.9767	0.004138		-2.219	0.0004768	0.4312	0	0.182372	1
7	rs17154040	-	106792482	0.2538	C	1.925	0.7101	0.006741		1.801	0.8194	0.02807		1.8718	0.0004865	0.909	0	0.183346	1
11	rs12223054	BL032	6712218	0.2035	T	-1.927	0.782	0.01376		-2.177	0.9126	0.01713		-2.0328	0.0006185	0.8352	0	0.229714	1
7	rs2237659	-	106634728	0.2446	G	1.778	0.7332	0.01534		1.88	0.8467	0.0265		1.8217	0.001014	0.9274	0	0.344953	1
7	rs12670688	-	106608252	0.2445	A	1.749	0.7332	0.0171		1.837	0.8465	0.03004		1.7867	0.001265	0.9374	0	0.421015	1
11	rs174549	BL035	61327958	0.3191	A	-1.283	0.6495	0.04829		-1.98	0.7804	0.01121		-1.5682	0.001682	0.4924	0	0.495455	1
1	rs6684324	-	62407646	0.4159	G	1.478	0.6146	0.01624		1.43	0.7264	0.04903		1.458	0.001887	0.9598	0	0.519551	1
11	rs10742983	BL032	6706159	0.2374	C	-1.598	0.7309	0.02891		-1.865	0.852	0.02871		-1.7112	0.002038	0.812	0	0.519551	1
8	rs13279576	-	24277970	0.3334	A	-1.469	0.6905	0.03347		-1.813	0.8061	0.0246		-1.6146	0.002078	0.7459	0	0.519551	1
9	rs876663	-	126659962	0.3561	G	1.279	0.639	0.04541		1.812	0.7557	0.01653		1.5012	0.002094	0.5902	0	0.519551	1
12	rs3026261	-	8981935	0.02726	T	-4.602	1.945	0.01806		-4.224	2.152	0.0498		-4.432	0.00213	0.8963	0	0.519551	1
7	rs10236737	BL023	133862578	0.1603	G	1.88	0.8473	0.02659		2.149	1.008	0.03317		1.9914	0.002139	0.8381	0	0.519551	1
7	rs2037004	BL023	133863151	0.1603	A	1.88	0.8473	0.02659		2.149	1.008	0.03317		1.9914	0.002139	0.8381	0	0.519551	1
14	rs11623869	-	102953386	0.1082	T	2.154	1.015	0.034		2.406	1.146	0.03589		2.2648	0.002876	0.8692	0	0.569736	1
3	rs1514892	-	16282047	0.4766	T	-1.238	0.6147	0.04413		-1.591	0.7147	0.02609		-1.3881	0.002897	0.7081	0	0.569736	1
14	rs17679475	-	102986711	0.1082	G	2.097	1.014	0.03871		2.451	1.145	0.03243		2.2526	0.003003	0.817	0	0.569736	1
11	rs7130858	BL032	6693321	0.2111	A	-1.544	0.7651	0.04364		-1.946	0.886	0.02815		-1.7157	0.003048	0.7313	0	0.569736	1
3	rs842273	-	16303360	0.4807	A	-1.25	0.6135	0.04167		-1.474	0.718	0.0401		-1.3445	0.003944	0.8125	0	0.624069	1
16	rs7189239	-	11310016	0.2255	T	-1.54	0.7462	0.03916		-1.698	0.861	0.04865		-1.6078	0.004356	0.8897	0	0.624069	1
Triglyceride (TG)
8	rs12679834	BL025	19864713	0.1179	C	-6.528	1.457	7.774e-06		-5.804	1.528	0.0001499		-6.1832	4.522e-09	0.7317	0	6.04969e-05	0.000115845
11	rs651821	-	116167789	0.2715	C	5.592	1.151	1.249e-06		4.293	1.279	0.0008042		5.0107	4.723e-09	0.4503	0	6.04969e-05	0.000120994
2	rs1867822	-	46884228	0.3872	A	3.024	0.9583	0.001617		2.982	1.042	0.004241		3.0048	2.045e-05	0.9763	0	0.174629	0.523888
7	rs2960841	BL020	1171420	0.4568	T	3.295	0.9408	0.0004684		2.385	1.036	0.02143		2.8837	3.466e-05	0.5155	0	0.176978	0.88792
7	rs2960839	BL020	1170821	0.4565	A	3.313	0.9407	0.0004357		2.353	1.035	0.02313		2.8787	3.545e-05	0.4925	0	0.176978	0.908158
8	rs17411031	BL025	19896590	0.2089	G	-2.931	1.135	0.009835		-3.978	1.226	0.001195		-3.4142	4.145e-05	0.5309	0	0.176978	1
8	rs1919484	BL025	19913956	0.2084	T	-2.814	1.134	0.01315		-4.049	1.228	0.0009897		-3.3824	4.907e-05	0.46	0	0.179582	1
8	rs1837842	BL025	19912570	0.2082	C	-2.746	1.136	0.01572		-3.965	1.228	0.001256		-3.3081	7.277e-05	0.4662	0	0.233028	1
7	rs9655470	-	1118239	0.4888	A	-3.154	0.9341	0.0007431		-2.176	1.034	0.0355		-2.7145	8.994e-05	0.4828	0	0.256009	1
6	rs1064627	BL017	30806520	0.2604	G	2.845	1.046	0.006579		2.762	1.153	0.01668		2.8075	0.0002901	0.9575	0	0.482729	1
6	rs2516714	BL016	30334283	0.4805	A	2.442	0.9342	0.008987		2.541	1.036	0.01426		2.4864	0.0003386	0.9434	0	0.482729	1
19	rs1865091	BL059	44623906	0.4697	T	-2.389	0.9359	0.01074		-2.574	1.031	0.01265		-2.4726	0.0003596	0.8943	0	0.482729	1
19	rs2116932	BL059	44628533	0.4672	C	-2.51	0.9488	0.008203		-2.491	1.05	0.01772		-2.5015	0.0003803	0.9893	0	0.482729	1
19	rs2353678	BL059	44622899	0.471	C	-2.276	0.9323	0.0147		-2.636	1.028	0.01038		-2.4385	0.0004141	0.7953	0	0.482729	1
6	rs9380167	BL016	30382440	0.4951	A	2.604	0.9453	0.005913		2.319	1.057	0.02839		2.4773	0.0004383	0.8407	0	0.482729	1
6	rs9295842	BL016	30388901	0.4846	C	2.409	0.9309	0.009708		2.407	1.033	0.01991		2.4081	0.0004972	0.9989	0	0.482729	1
19	rs2288933	BL059	44664103	0.4679	A	-2.4	0.9385	0.01059		-2.43	1.032	0.01869		-2.4136	0.0005087	0.9828	0	0.482729	1
19	rs2288934	BL059	44665943	0.4679	G	-2.4	0.9385	0.01059		-2.43	1.032	0.01869		-2.4136	0.0005087	0.9828	0	0.482729	1
19	rs11879271	-	45138861	0.02425	A	-8.21	3.114	0.008422		-8.105	3.583	0.02378		-8.1648	0.0005131	0.9824	0	0.482729	1
19	rs4803245	BL059	44668304	0.468	C	-2.385	0.9389	0.01113		-2.43	1.032	0.01869		-2.4054	0.0005332	0.9743	0	0.482729	1
6	rs6912771	BL016	30392354	0.4844	C	2.366	0.931	0.0111		2.407	1.033	0.01991		2.3844	0.0005653	0.9765	0	0.482729	1
19	rs1560730	BL059	44647631	0.4667	T	-2.283	0.9374	0.01491		-2.421	1.028	0.01856		-2.3457	0.0007081	0.921	0	0.514568	1
19	rs2304219	BL059	44655158	0.4667	T	-2.283	0.9375	0.01496		-2.421	1.028	0.01856		-2.3457	0.0007086	0.921	0	0.514568	1
19	rs251857	BL059	44611378	0.4314	T	-2.296	1.024	0.02499		-2.84	1.11	0.01054		-2.5461	0.0007173	0.7187	0	0.514568	1
11	rs543244	BL037	74332440	0.1601	G	-2.707	1.26	0.03169		-3.805	1.441	0.008322		-3.1827	0.0007924	0.5662	0	0.514568	1
11	rs11037915	BL033	44227539	0.1825	G	2.662	1.199	0.02655		3.407	1.351	0.01175		2.9902	0.0008546	0.68	0	0.514568	1
11	rs997465	-	74376841	0.157	T	-2.81	1.298	0.03051		-3.843	1.486	0.009769		-3.2571	0.000863	0.6006	0	0.514568	1
11	rs10458913	BL033	44241849	0.1807	G	2.825	1.229	0.02155		3.359	1.394	0.01608		3.0585	0.0009075	0.7738	0	0.514568	1
11	rs11037918	BL033	44238429	0.183	T	2.625	1.193	0.02787		3.353	1.348	0.01296		2.9448	0.00098	0.6859	0	0.514568	1
6	rs6931387	BL016	30395496	0.4951	C	2.421	0.9149	0.008187		1.994	1.009	0.04828		2.2283	0.00101	0.7539	0	0.514568	1
6	rs9368635	BL016	30398015	0.4951	A	2.421	0.9149	0.008187		1.994	1.009	0.04828		2.2283	0.00101	0.7539	0	0.514568	1
11	rs1292895	BL037	74341673	0.1601	A	-2.619	1.263	0.03819		-3.745	1.441	0.009399		-3.1082	0.001066	0.5568	0	0.514568	1
11	rs688665	BL037	74345729	0.1601	C	-2.619	1.263	0.03819		-3.745	1.441	0.009399		-3.1082	0.001066	0.5568	0	0.514568	1
10	rs12411988	-	64985403	0.3513	C	2.396	0.9778	0.01434		2.318	1.076	0.03131		2.3607	0.001105	0.9572	0	0.514568	1
11	rs519741	BL037	74347042	0.1601	G	-2.557	1.263	0.043		-3.745	1.441	0.009399		-3.0731	0.001214	0.5353	0	0.514568	1
11	rs505688	BL037	74173270	0.1602	T	-2.535	1.259	0.04408		-3.728	1.439	0.009612		-3.0523	0.001276	0.5327	0	0.514568	1
6	rs8233	BL017	30800944	0.2288	T	2.56	1.088	0.01871		2.663	1.22	0.02921		2.6056	0.001333	0.9498	0	0.514568	1
6	rs3095329	BL017	30801795	0.2295	G	2.567	1.088	0.0184		2.628	1.216	0.03072		2.5941	0.001377	0.9702	0	0.514568	1
11	rs567956	BL037	74337427	0.1599	T	-2.48	1.264	0.04989		-3.765	1.442	0.009079		-3.0383	0.001391	0.5028	0	0.514568	1
11	rs643807	BL037	74337940	0.1599	G	-2.48	1.264	0.04989		-3.765	1.442	0.009079		-3.0383	0.001391	0.5028	0	0.514568	1
19	rs612529	-	59259065	0.3244	C	-2.009	0.9831	0.04114		-2.706	1.109	0.01481		-2.3157	0.001645	0.6381	0	0.514568	1
6	rs5030611	BL016	30421206	0.3242	A	-2.304	0.9929	0.02038		-2.411	1.134	0.03355		-2.3504	0.001653	0.9434	0	0.514568	1
19	rs10451433	BL060	63202962	0.08451	T	3.934	1.624	0.01546		3.726	1.896	0.04954		3.846	0.00182	0.9336	0	0.514568	1
19	rs4801243	BL060	63205619	0.08449	C	3.924	1.624	0.01574		3.726	1.896	0.04954		3.8402	0.001849	0.9368	0	0.514568	1
6	rs3132584	BL017	30796406	0.2267	T	2.597	1.106	0.01891		2.487	1.222	0.04201		2.5475	0.001892	0.9468	0	0.514568	1
13	rs3813133	-	114108295	0.1511	A	-2.623	1.298	0.04337		-3.401	1.44	0.01825		-2.9718	0.002054	0.6882	0	0.514568	1
19	rs11085962	-	15565038	0.2588	C	-2.147	1.024	0.03608		-2.695	1.187	0.02325		-2.3808	0.002136	0.7267	0	0.514568	1
10	rs4746195	BL030	64977659	0.3622	G	2.241	0.9742	0.02149		2.158	1.074	0.04453		2.2035	0.00226	0.9544	0	0.514568	1
1	rs2485991	-	44164309	0.05139	C	-4.528	2.057	0.02776		-5.047	2.397	0.03533		-4.7481	0.002353	0.8695	0	0.515206	1
6	rs10484566	-	32943236	0.06263	G	4.518	2.019	0.02532		4.573	2.283	0.04525		4.5421	0.002671	0.9856	0	0.532932	1
1	rs2298803	BL006	157313054	0.2321	C	-2.31	1.099	0.03566		-2.641	1.24	0.03337		-2.4556	0.002829	0.8417	0	0.540615	1
1	rs16841642	BL006	157313422	0.2321	T	-2.31	1.099	0.03566		-2.641	1.24	0.03337		-2.4556	0.002829	0.8417	0	0.540615	1
11	rs10501321	BL034	47251202	0.3494	A	1.912	0.9511	0.04447		2.38	1.084	0.02827		2.1156	0.003085	0.7455	0	0.552379	1
11	rs4752824	BL034	47281242	0.3491	A	1.953	0.9509	0.0401		2.274	1.086	0.03635		2.0923	0.003449	0.824	0	0.552379	1
16	rs8057137	-	20734003	0.3313	G	2.015	0.9834	0.04056		2.292	1.101	0.03753		2.1379	0.003558	0.8512	0	0.552379	1
21	rs1028996	-	36243201	0.3824	T	-1.847	0.9368	0.04878		-2.277	1.051	0.03031		-2.0374	0.003576	0.76	0	0.552379	1
11	rs1449627	BL034	47247560	0.349	T	1.984	0.9507	0.03701		2.208	1.085	0.04206		2.0813	0.003606	0.8766	0	0.552379	1
2	rs12620553	-	112666184	0.175	A	2.52	1.218	0.03865		2.807	1.375	0.04123		2.6462	0.003704	0.8758	0	0.558117	1
11	rs1375688	BL034	47283793	0.3499	G	1.969	0.9517	0.03863		2.17	1.088	0.04631		2.0561	0.0041	0.8894	0	0.578155	1
10	rs16918567	BL030	64964676	0.3517	C	2.029	0.9819	0.03885		2.166	1.092	0.04749		2.0902	0.004199	0.9257	0	0.578333	1
6	rs7771459	-	36472426	0.3291	A	1.997	1.015	0.04934		2.322	1.127	0.03957		2.1426	0.0045	0.8303	0	0.585183	1
11	rs10838692	BL034	47301676	0.3497	T	1.896	0.9531	0.0468		2.141	1.089	0.04945		2.0023	0.005242	0.8656	0	0.63136	1
